# Supplementary material for: Cryptic Species Due to Hybridization: A Combined Approach to Describe a New Species (Carex: Cyperaceae)
Source: PLoS One. 2016 Dec 14;11(12):e0166949. doi: 10.1371/journal.pone.0166949 (PMC5156347; doi:10.1371/journal.pone.0166949)
Supplement: S1 Table — A priori and a posteriori identifications based on our results are shown, as well as label information and herbarium identifier, and population name as in Fig 1. (XLS) [file pone.0166949.s001.xls]

## Sheet: Table
Supporting Information
S1 Table. Measurements of morphological variables.
A priori species identification	A posteriori species identification	Label information	Herbarium identifier	Population	CLML	CLML-min	CLML-max	CLMW	CLMW-min	CLMW-max	SLEAFL	SLEAFW	ILEAFL	ILEAFW	LEAFL-min	LEAFL-max	LEAFW-min	LEAFW-max	LIGL	INFL	INFL-min	INFL-max	INFW	INFW-min	INFW-max	INFL/INFW	USPIKA	SLSPIKA	LSPIKA	SPIKL	SPIKL-min	SPIKL-max	SPIKW	SPIKW-min	SPIKW-max	PERL	PERW	PERL/PERW	PERBKL	PERMWD	PERL/PERMWD	PERSTL	PSCLL	PSCLW	MINHYAL	MAXHYAL	ACHL	ACHW	SPKN
Carex furva	Carex lucennoiberica	Portugal: Guarda, Serra da Estrela, Alto das Salgadeiras, cercano do Pico Torre, abaixo da embalse. 14/07/2012. A.Silva.	UPOS-5015	C1	204	164	276	1	0.98	1.18	66	1.54	40	1.46	40	59	1.46	1.66	1.02	10.8	9.5	13	8.3	8.1	9.7	1.3012	82	42	48	4.85	4.5	7	3.33	2.5	3.7	2.23	0.96	2.32292	0.62	1.04	2.14423	0.3	1.82	1.26	0	0	1.46	0.88	6
Carex furva	Carex lucennoiberica	Spain: Ávila, Sierra de Béjar, Ceja del Calvitero, 2300 m.s.m. 30T TK6864. cascajares graníticos, en la asociación Conopodio-Linarietum alpinae (Rivas-Martinez 1963). 28/07/1982. 300. E.Rico.	SEV-92694	C2	132	52	168	0.78	0.64	0.98	52.5	1.64	42	1.14	29	91	0.88	1.62	0.68	7.7	6.8	8.9	6.2	5.8	8.3	1.24194	90	63	57	3.8	3.3	5.2	2.7	1.6	2.7	1.88	0.88	2.13636	0.52	0.84	2.2381	0.18	1.24	0.98	0.08	0.78	1.24	0.78	4
Carex furva	Carex lucennoiberica	Spain: Ávila, Sierra de Bejar, arroyo Malillo. 2300 m.s.m. Cervunal quionófilo. 07/08/2010. 21ML10. M.Luceño, P.Jimenez-Mejias & M.Gonzalez.	UPOS-4319(4/4)	C2	263	153	292	1.38	0.72	1.42	138	2	101	1.74	29	101	0.8	2.57	3.1	12	10.5	13.5	6.4	4.9	9.3	1.875	77	49	66	4.3	3.8	6.5	3.2	2.4	3.7	2.23	1.22	1.82787	0.36	1.12	1.99107	0.22	1.32	0.9	0	0	1.48	0.92	6
Carex furva	Carex lucennoiberica	Spain: Ávila, Sierra de Bejar, la Ceja del Calvitero. 2300 m.s.m. Prados de cumbre. 07/08/2010. 26ML10. M.Luceño, P.Jimenez-Mejias & M.Gonzalez.	UPOS-4324	C2	123	109	174	0.78	0.68	0.9				1.52	24	75	0.72	1.68	0.26	10.1	9.3	10.1	6	5.4	6	1.68333	67	50	75	3.95	3.91	4.7	3.33	1.3	3.33	1.58	0.9	1.75556	0.36	0.82	1.92683	0.24	1.96	1.42	0.18	1.32	1.12	0.82	5
Carex furva	Carex lucennoiberica	Spain: Ávila, Sierra de Béjar, entre la Covatilla y la Cuerda de Calvitero. 2250 m.s.m. prados psicoxerófilos. 40,339886 -5,695783. 20/07/2011. 11ML11(1). M.Luceño.	UPOS-5052(1/11)	C2	172			1			52	1.9	37	1.58	37	50	1.42	1.88	0.86	12.1			7			1.72857	74	51	46	3.9	3.9	6.6	2.6	1.8	2.6	1.84	0.96	1.91667	0.44	0.84	2.19048	0.34	1.8	1.3	0	0.85	1.34	0.88	5
Carex furva	Carex lucennoiberica	Spain: Ávila, Sierra de Béjar, entre la Covatilla y la Cuerda de Calvitero. 2250 m.s.m. prados psicoxerófilos. 40,339886 -5,695783. 20/07/2011. 11ML11(10). M.Luceño.	UPOS-5052(10/11)	C2	146			0.68			38	1.44	47	1.44	39	47	0.64	1.44	1.24	10.4			8			1.3	84	0	51	5.8	4.2	5.8	2.8	2.4	3	1.84	0.84	2.19048	0.56	0.84	2.19048	0.38	1.56	1.26	0	0.74	1.25	0.78	4
Carex furva	Carex lucennoiberica	Spain: Ávila, Sierra de Béjar, entre la Covatilla y la Cuerda de Calvitero. 2250 m.s.m. prados psicoxerófilos. 40,339886 -5,695783. 20/07/2011. 11ML11(11). M.Luceño.	UPOS-5052(11/11)	C2	112			0.64					52	1.7	28	52	1.12	1.88		10			5.1			1.96078	85	64	64	5.7	3	5.7	2.2	2.1	2.8	1.74	1.18	1.47458	0.22	0.86	2.02326	0.32	1.62	1.56	0.04	1.12	1.18	1.02	4
Carex furva	Carex lucennoiberica	Spain: Ávila, Sierra de Béjar, entre la Covatilla y la Cuerda de Calvitero. 2250 m.s.m. prados psicoxerófilos. 40,339886 -5,695783. 20/07/2011. 11ML11(2). M.Luceño.	UPOS-5052(2/11)	C2	108	76.5	108	0.82	0.48	0.82	47	1.4	26	0.94	26	46	0.8	1.36	0.52	9.2	8.1	9.2	6.6	5.9	6.6	1.39394	72	52	55	5	4.2	5	3.03	2.2	3.03	1.72	0.98	1.7551	0.32	0.92	1.86957	0.34	1.58	1.4	0	0	1.24	0.76	4
Carex furva	Carex lucennoiberica	Spain: Ávila, Sierra de Béjar, entre la Covatilla y la Cuerda de Calvitero. 2250 m.s.m. prados psicoxerófilos. 40,339886 -5,695783. 20/07/2011. 11ML11(3). M.Luceño.	UPOS-5052(3/11)	C2	112	112	113	0.76	0.76	1.02	56	1.22		1.6	28	61	1.24	1.92	0.62	9.7			5.1			1.90196	64	50	86	4.35	4.1	6.1	2.9	2.7	4	1.98	1.12	1.76786	0.4	1.02	1.94118	0.18	1.28	0.92	0	0	1.32	0.94	4
Carex furva	Carex lucennoiberica	Spain: Ávila, Sierra de Béjar, entre la Covatilla y la Cuerda de Calvitero. 2250 m.s.m. prados psicoxerófilos. 40,339886 -5,695783. 20/07/2011. 11ML11(4). M.Luceño.	UPOS-5052(4/11)	C2	172			0.78			69	1.58	79	1.6	64	79	1.6	1.72	0.68	12.5			6.38			1.95925	91	47	76	4.4	4.4	4.8	2.6	2.6	3.2	1.74	0.86	2.02326	0.42	0.86	2.02326	0.38	1.68	1.38	0.24	1.22	1.16	0.82	6
Carex furva	Carex lucennoiberica	Spain: Ávila, Sierra de Béjar, entre la Covatilla y la Cuerda de Calvitero. 2250 m.s.m. prados psicoxerófilos. 40,339886 -5,695783. 20/07/2011. 11ML11(5). M.Luceño.	UPOS-5052(5/11)	C2	141.67			0.66	0.66	0.76	39.24	1.56	41.1	0.92	32.1	46	0.92	1.84	0.42	10.1			5.8			1.74138	90	48	60	4.4	3.4	5.3	2.9	2.8	3.2	1.62	1.2	1.35	0.34	0.68	2.38235	0.32	1.52	1.18	0.04	0.74	1.28	1	5
Carex furva	Carex lucennoiberica	Spain: Ávila, Sierra de Béjar, entre la Covatilla y la Cuerda de Calvitero. 2250 m.s.m. prados psicoxerófilos. 40,339886 -5,695783. 20/07/2011. 11ML11(6). M.Luceño.	UPOS-5052(6/11)	C2	105.94	69	105.94	0.61	0.5	0.61	34.6	1.25	30.83	0.85	30.83	38	0.85	1.56	0.56	8.9	7.6	8.9	5.4	4.5	5.4	1.64815	90	68	90	4.55	3.7	5.1	2.4	1.9	2.9	1.72	0.85	2.02353	0.22	0.92	1.86957	0.22	1.52	0.98	0.08	0.76	1.12	0.78	4
Carex furva	Carex lucennoiberica	Spain: Ávila, Sierra de Béjar, entre la Covatilla y la Cuerda de Calvitero. 2250 m.s.m. prados psicoxerófilos. 40,339886 -5,695783. 20/07/2011. 11ML11(7). M.Luceño.	UPOS-5052(7/11)	C2	144.64			0.72			35.36	1.58	38.94	1.5					0.76	11.4			7.6			1.5	83	45	49	5.4	4.3	6.4	2.95	2.4	3.2	1.86	0.92	2.02174	0.32	0.98	1.89796	0.18	1.68	1.44	0.12	1.02	1.24	0.84	6
Carex furva	Carex lucennoiberica	Spain: Ávila, Sierra de Béjar, entre la Covatilla y la Cuerda de Calvitero. 2250 m.s.m. prados psicoxerófilos. 40,339886 -5,695783. 20/07/2011. 11ML11(8). M.Luceño.	UPOS-5052(8/11)	C2	158			1.03			49.5	2	72.2	2.16	27	72.2	0.74	2.16	1.24	11.6			8.4			1.38095	81	60	61	6.6	6.6	6.8	3.03	2.6	3.7	1.86	1.12	1.66071	0.38	1	1.86	0.28	1.88	1.26	0.18	1.52	1.14	0.92	5
Carex furva	Carex lucennoiberica	Spain: Ávila, Sierra de Béjar, entre la Covatilla y la Cuerda de Calvitero. 2250 m.s.m. prados psicoxerófilos. 40,339886 -5,695783. 20/07/2011. 11ML11(9). M.Luceño.	UPOS-5052(9/11)	C2	37			0.84						1.82	56	56	1.8	1.8	0.52	11.8			8.75			1.34857	90	44	48	5.38	4.3	6.4	3.03	2.4	3.4	1.84	0.92	2	0.36	0.92	2	0.32	1.67	1.26	0	0.92	1.08	0.68	6
Carex furva	Carex lucennoiberica	Spain: Ávila, Tornavacas, Sierra del Barco, Alto de Castilfrío. 2184 m.s.m. Prado húmedo, cerca de manantial. 40º13'29''N 5º36'54''W. 15/07/2012. 23EMS12(10). E.Maguilla, M.Luceño & al.	silica- 23EMS12(10)	C3	121	111	121	0.5	0.48	0.5	38	1.74		1.46	38	48	1.46	1.74	0.56	8.8			4.55			1.93407	90	51	47	3.8	3.8	4.8	2.2	2.2	2.8	1.9	0.92	2.06522	0.4	0.84	2.2619	0.1	1.6	0.93	0	0.1	1.32	0.88	5
Carex furva	Carex lucennoiberica	Spain: Ávila, Tornavacas, Sierra del Barco, Alto de Castilfrío. 2184 m.s.m. Prado húmedo, cerca de manantial. 40º13'29''N 5º36'54''W. 15/07/2012. 23EMS12(11). E.Maguilla, M.Luceño & al.	silica- 23EMS12(11)	C3				0.64															4.8			0	72	51	57	4.4	4.4	4.5	2.45	2.45	2.6	2.15	0.9	2.38889	0.46	1.02	2.10784	0.26	1.08	0.76	0	0.18	1.46	0.78	4
Carex furva	Carex lucennoiberica	Spain: Ávila, Tornavacas, Sierra del Barco, Alto de Castilfrío. 2184 m.s.m. Prado húmedo, cerca de manantial. 40º13'29''N 5º36'54''W. 15/07/2012. 23EMS12(12). E.Maguilla, M.Luceño & al.	silica- 23EMS12(12)	C3				0.64	0.64	0.74										8.6			4.45			1.93258	85	74	53	5.3	5.2	5.3	2.73	2.2	2.8	1.98	0.92	2.15217	0.44	1	1.98	0.3	1.98	1.28	0.2	1.02	1.26	0.88	4
Carex furva	Carex lucennoiberica	Spain: Ávila, Tornavacas, Sierra del Barco, Alto de Castilfrío. 2184 m.s.m. Prado húmedo, cerca de manantial. 40º13'29''N 5º36'54''W. 15/07/2012. 23EMS12(4). E.Maguilla, M.Luceño & al.	silica- 23EMS12(4)	C3	221			0.96					97	1.44					1.02	7.9			6.9			1.14493	90	43	59	4.9	3.9	4.9	2.65			1.98	0.96	2.0625	0.56	0.94	2.10638	0.16	1.43	1.08	0.03	0.03	1.28	0.84	5
Carex furva	Carex lucennoiberica	Spain: Ávila, Tornavacas, Sierra del Barco, Alto de Castilfrío. 2184 m.s.m. Prado húmedo, cerca de manantial. 40º13'29''N 5º36'54''W. 15/07/2012. 23EMS12(5). E.Maguilla, M.Luceño & al.	silica- 23EMS12(5)	C3	173			0.48	0.48	0.72	47	1.1		1.26			1.1	1.26	0.66	10	7.2	10.1	4.6	3.6	5	2.17391	87	57	59	4	3.4	5.3	1.8	1.8	2.9	2.15	0.78	2.75641	0.54	0.94	2.28723	0.28	2	1.14	0	0.72	1.04	0.44	4
Carex furva	Carex lucennoiberica	Spain: Ávila, Tornavacas, Sierra del Barco, Alto de Castilfrío. 2184 m.s.m. Prado húmedo, cerca de manantial. 40º13'29''N 5º36'54''W. 15/07/2012. 23EMS12(6). E.Maguilla, M.Luceño & al.	silica- 23EMS12(6)	C3	96	89	96	0.6	0.6	0.62	23	1.06		1.28	20	23	1.06	1.28	0.54	6.5	6.5	6.7	4.3	3	4.3	1.51163	89	72	63	4.1	3.3	4.8	1.2	1.2	2	2.275	0.98	2.32143	0.52	1.02	2.23039	0.36	0.96	0.68	0	0.22	1.34	0.88	4
Carex furva	Carex lucennoiberica	Spain: Ávila, Tornavacas, Sierra del Barco, Alto de Castilfrío. 2184 m.s.m. Prado húmedo, cerca de manantial. 40º13'29''N 5º36'54''W. 15/07/2012. 23EMS12(7). E.Maguilla, M.Luceño & al.	silica- 23EMS12(7)	C3	111			0.62												11.4			4.9			2.32653	81	43	67	4.3	4.3	5	2.28	2.2	2.5	1.92	0.9	2.13333	0.38	0.88	2.18182	0.28	1.26	1.02	0.06	0.9	1.28	0.78	6
Carex furva	Carex lucennoiberica	Spain: Ávila, Tornavacas, Sierra del Barco, Alto de Castilfrío. 2184 m.s.m. Prado húmedo, cerca de manantial. 40º13'29''N 5º36'54''W. 15/07/2012. 23EMS12(9). E.Maguilla, M.Luceño & al.	UPOS-5039	C3	161			0.94			56	1.62	29	1.62	29	59	1.22	1.88	0.76	10.9			7.3			1.49315	90	39	77	5.9	5.1	6.8	3.2	2.1	3.4	2.33	1.08	2.15741	0.58	0.96	2.42708	0.36	1.58	1.36	0	0.64	1.34	0.96	6
Carex furva	Carex lucennoiberica	Spain: Ávila, Hoyos del Espino, entre el Venteadero y La Galana. 2476 m.s.m. prado de cumbre psicoxerófilo. 40º15'02''N 05º17'58''W. 14/07/2012. 15EMS12(10). E.Maguilla & M.Luceño.	silica-15EMS12(10)	C4	64	43	77	0.64	0.5	0.88	30	1.38	26	1.28	16	46	1.28	1.92	0.58	7.4	6.5	8.7	5	3.7	6.8	1.48	89	65	54	3.7	2.9	3.8	2.5	1.6	2.5	1.48	0.94	1.57447	0.12	0.98	1.5102	0.12	1.5	1.08	0.08	0.96	1.3	0.84	5
Carex furva	Carex lucennoiberica	Spain: Ávila, Hoyos del Espino, entre el Venteadero y La Galana. 2476 m.s.m. prado de cumbre psicoxerófilo. 40º15'02''N 05º17'58''W. 14/07/2012. 15EMS12(2). E.Maguilla & M.Luceño.	silica-15EMS12(2)	C4	56	54	56	0.62	0.56	0.62	36	1.02							0.92	10.1	9.8	10.1	5.1	4.3	5.1	1.98039	90	52	69	4.2	2.6	4.2	2.2	1.7	3.2	1.64	0.9	1.82222	0.28	0.88	1.86364	0.12	1.26	1.04	0	0.28	1.22	0.78	6
Carex furva	Carex lucennoiberica	Spain: Ávila, Hoyos del Espino, entre el Venteadero y La Galana. 2476 m.s.m. prado de cumbre psicoxerófilo. 40º15'02''N 05º17'58''W. 14/07/2012. 15EMS12(3). E.Maguilla & M.Luceño.	silica-15EMS12(3)	C4	152			0.76											0.84	8			6.3			1.26984	90	50	58	4.9	4.9	5.1	2.47			1.74	0.94	1.85106	0.24	0.9	1.93333	0.12	1.52	0.93	0	0	1.28	0.82	4
Carex furva	Carex lucennoiberica	Spain: Ávila, Hoyos del Espino, entre el Venteadero y La Galana. 2476 m.s.m. prado de cumbre psicoxerófilo. 40º15'02''N 05º17'58''W. 14/07/2012. 15EMS12(4). E.Maguilla & M.Luceño.	silica-15EMS12(4)	C4	51			0.54			41	1.04							0.72	9.9			4.9			2.02041	87	46	69	4.1	2.6	4.1	1.9	1.6	1.9	1.68	0.8	2.1	0.2	0.96	1.75	0.08	1.18	0.72	0.02	0.84	1.28	0.76	5
Carex furva	Carex lucennoiberica	Spain: Ávila, Hoyos del Espino, entre el Venteadero y La Galana. 2476 m.s.m. prado de cumbre psicoxerófilo. 40º15'02''N 05º17'58''W. 14/07/2012. 15EMS12(5). E.Maguilla & M.Luceño.	silica-15EMS12(5)	C4	74			0.82			39	1.86		1.52	36	39	1.52	1.86	0.72	9.2			5.3			1.73585	49	65	60	4.2	4.1	5.7	2.2	2.2	2.7	1.72	0.86	2	0.28	0.78	2.20513	0.44	1.28	1.04	0	0.96	1.32	0.82	4
Carex furva	Carex lucennoiberica	Spain: Ávila, Hoyos del Espino, entre el Venteadero y La Galana. 2476 m.s.m. prado de cumbre psicoxerófilo. 40º15'02''N 05º17'58''W. 14/07/2012. 15EMS12(6). E.Maguilla & M.Luceño.	silica-15EMS12(6)	C4	55	44	55	0.52	0.52	0.54	31	1.28		1.4	28	37	1.4	1.52	0.7	7.7	7.7	8	3.9	3.9	4	1.97436	88	64	65	4.4	2.8	5.7	2.4	1.5	2.4	1.48	0.92	1.6087	0.24	0.64	2.3125	0.2	0.92	0.64	0	0.48	1.18	0.86	5
Carex furva	Carex lucennoiberica	Spain: Ávila, Hoyos del Espino, entre el Venteadero y La Galana. 2476 m.s.m. prado de cumbre psicoxerófilo. 40º15'02''N 05º17'58''W. 14/07/2012. 15EMS12(7). E.Maguilla & M.Luceño.	silica-15EMS12(7)	C4	75	67	75	0.72				1.12			24	24	1.12	1.24	0.52	8.5			9			0.944444	90	66	52	4	3	4	1.6	1.6	2.2	1.64	0.88	1.86364	0.34	0.9	1.82222	0.06	1.48	1.18	0	0	1.24	0.8	5
Carex furva	Carex lucennoiberica	Spain: Ávila, Hoyos del Espino, entre el Venteadero y La Galana. 2476 m.s.m. prado de cumbre psicoxerófilo. 40º15'02''N 05º17'58''W. 14/07/2012. 15EMS12(8). E.Maguilla & M.Luceño.	silica-15EMS12(8)	C4	79			0.8				1.82							0.88	11			7.4			1.48649	82	42	75	4.3	3.8	5.3	2.2	2.2	3.2	1.82	0.92	1.97826	0.22	1.08	1.68519	0.22	1.28	0.9	0	0.68	1.36	0.98	8
Carex furva	Carex lucennoiberica	Spain: Ávila, Hoyos del Espino, entre el Venteadero y La Galana. 2476 m.s.m. prado de cumbre psicoxerófilo. 40º15'02''N 05º17'58''W. 14/07/2012. 15EMS12(9). E.Maguilla & M.Luceño.	silica-15EMS12(9)	C4	103	88	106	0.64	0.64	0.74	51	1.54	42	1.02	24	51	1.02	1.54	0.7	11	8.5	11	5.3	4	5.3	2.07547	74	59	62	5	3.5	5	2.8	1.9	2.8	1.88	0.74	2.54054	0.38	1	1.88	0.3	1.76	1.3	0	0.94	1.36	0.7	5
Carex furva	Carex lucennoiberica	Spain: Ávila, Hoyos del Espino, entre el Venteadero y La Galana. 2476 m.s.m. prado de cumbre psicoxerófilo. 40º15'02''N 05º17'58''W. 14/07/2012. 15EMS12(11). E.Maguilla & M.Luceño.	UPOS-5037(1/3)-11	C4	90	42	90	0.78	0.64	0.78	33	1.64		1.88	33	46	0.84	1.88	0.88	8.4	8.4	11	7.2	6.4	7.2	1.16667	84	37	49	4.9	3.9	5.2	2.17	2	2.9	1.7	0.9	1.88889	0.34	0.84	2.02381	0.34	1.42	1.36	0.02	1.18	1.24	0.84	4
Carex furva	Carex lucennoiberica	Spain: Ávila, Hoyos del Espino, entre el Venteadero y La Galana. 2476 m.s.m. prado de cumbre psicoxerófilo. 40º15'02''N 05º17'58''W. 14/07/2012. 15EMS12(12). E.Maguilla & M.Luceño.	UPOS-5037(2/3)-12	C4	108	98	108	0.74	0.74	0.74	39	1.04		1.48	31	54	1.22	1.62	0.68	12.1	7.8	12.1	6.5	5.4	6.5	1.86154	68	56	79	4.75	3.3	4.75	2.6	2.3	3.3	1.78	0.86	2.06977	0.38	0.9	1.97778	0.12	1.48	1.2	0.12	0.84	1.44	0.82	7
Carex furva	Carex lucennoiberica	Spain: Ávila, Hoyos del Espino, entre el Venteadero y La Galana. 2476 m.s.m. prado de cumbre psicoxerófilo. 40º15'02''N 05º17'58''W. 14/07/2012. 15EMS12(13). E.Maguilla & M.Luceño.	UPOS-5037(3/3)-13	C4	78	41	78	0.82	0.58	0.82	35	1.3		1.72	24	44	1.14	1.86	0.52	8.8	6.9	11.1	5.6	5.1	6	1.57143	90	78	74	3.7	3.1	4.8	3	1.6	3.4	1.72	0.56	3.07143	0.28	0.94	1.82979	0.18	1.42	0.86	0	0.66	1.22	0.86	6
Carex furva	Carex lucennoiberica	Spain: Ávila, Hoyos del Espino, el Venteadero. 2518 m.s.m. Prado de cumbre psicoxerófilo. 40º15'02''N 05º17'58''W. 14/07/2012. 16EMS12. E.Maguilla & M.Luceño.	UPOS-5038	C4	118	118	166	0.92	0.92	0.98	51	1.78	47	1.92	34	75	0.74	2.04	0.44	9.8	9.8	12.5	6.7	6.7	7.6	1.46269	82	61	53	5.05	4.9	6.7	2.55	2.3	3.5	2	0.92	2.17391	0.46	0.94	2.12766	0.14	1.52	1.3	0	0.96	1.34	0.8	5
Carex furva	Carex lucennoiberica	Spain: Ávila, Sierra de Gredos, Base de la Portilla de los Cobardes. 2435 m.s.m. 26/09/2004. 1804ML. M.Luceño & L.E.Vendrell	UPOS-5050	C4	117			0.76			45	1.1	32	1.84	32	46	1.04	1.84	0.66	9.3			5.4			1.72222	88	56	72	5.2	3.6	5.2	3.1	2.6	3.1	2.23	0.92	2.42391	0.5	0.98	2.27551	0.34	1.36	1.08	0	0	1.48	0.98	4
Carex furva	Carex lucennoiberica	Spain: Ávila, Gredos, garganta de los Conventos. 2000 m.s.m. Rellano húmedo. 40º16'25"N, 5º10'41"W. 19/08/2014. 243ML14. M.Luceño.	UPOS-6230	C4	281	129	281	1.12	0.58	1.12		2.08	79	2.28	48	86	1.06	2.28	1.28	10.2	9.4	10.2	6.9	6.9	8.9	1.47826	89	45	51	5.1	4.3	5.7	3.4	2.6	3.9	2.3	1.02	2.2549	0.34	1.32	1.74242	0.26	1.7	1.1	0	0.1	1.38	1.04	5
Carex furva	Carex lucennoiberica	Spain: Ávila, Gredos, laguna del Gutre. 2310 m.s.m. Cervunal en el borde de la laguna. 40º15'37,71"N, 5º18'04,16"W. 17/08/2014. 206ML14BIS. M.Luceño.	UPOS-6231	C4	189	122	189	0.82	0.64	0.82	60	1.12		1.3	42	62	1.24	1.78	0.92	8.2	6	8.4	6.6	4.8	6.7	1.24242	44	69	43	4.9	3.4	4.9	3.6	2.3	3.6	2.02	0.94	2.14894	0.44	1.06	1.90566	0.24	1.44	0.98	0.02	0.26	1.3	0.82	4
Carex furva	Carex lucennoiberica	Spain: Ávila, Gredos, falda norte del Pico de la Mira. 2221 m.s.m. Gleras quionófilas. 40º15'52,63"N, 5º11'16,22"W. 28/06/2015. 473ML15. M.Luceño & S.Guerra-Cárdenas.	UPOS-6575	C4	172	94	172	0.66	0.66	0.74	61	1.56	53	1.38	44	112	0.96	1.56	1.06	14.5	9.8	15	5.9	5.2	6.9	2.45763	82	67	76	6.4	4.4	6.4	3.6	2.2	4	2.02	0.82	2.46341	0.42	1.02	1.98039	0.3	1.58	1.16	0.14	0.94	1.32	0.76	4
Carex furva	Carex lucennoiberica	Spain: Madrid, Rascafría, Parque Nacional de Guadarrama, Sierra de Guadarrama, subida desde la Laguna de los Pájaros al Risco de los Pájaros, a la izquierda del sendero antes de llegar a la cresta del risco que limita con Segovia, zona donde permanecen neveros gran parte del año. 2323 m.s.m. Roquedo psicoxerófilo sobre granitos, con Sedum candollei, Campanula sp., Senecio pyrenaicus y Nardus stri…	silica-35EMS13(1)	C5				0.7	0.58	0.7										10.8	8.6	14	6.4	4.1	6.7	1.6875	90	87	68	5.6	5.6	6.4	2.4	2.4	2.9	2	0.88	2.27273	0.38	1.1	1.81818	0.46	1.54	1.02	0	0	1.4	0.72	5
Carex furva	Carex lucennoiberica	Spain: Madrid, Rascafría, Parque Nacional de Guadarrama, Sierra de Guadarrama, subida desde la Laguna de los Pájaros al Risco de los Pájaros, a la izquierda del sendero antes de llegar a la cresta del risco que limita con Segovia, zona donde permanecen neveros gran parte del año. 2323 m.s.m. Roquedo psicoxerófilo sobre granitos, con Sedum candollei, Campanula sp., Senecio pyrenaicus y Nardus stri…	silica-35EMS13(2)	C5				0.8												11.6			4.8			2.41667	72	58	63	3.4	3.4	4.4	2.8	2.4	2.8	1.94	0.92	2.1087	0.36	0.88	2.20455	0.36	1.56	1.4	0	0	1.36	0.84	6
Carex furva	Carex lucennoiberica	Spain: Madrid, Rascafría, Parque Nacional de Guadarrama, Sierra de Guadarrama, subida desde la Laguna de los Pájaros al Risco de los Pájaros, a la izquierda del sendero antes de llegar a la cresta del risco que limita con Segovia, zona donde permanecen neveros gran parte del año. 2323 m.s.m. Roquedo psicoxerófilo sobre granitos, con Sedum candollei, Campanula sp., Senecio pyrenaicus y Nardus stri…	silica-35EMS13(3)	C5	194			1.02			61	2.275					1.6	2.275	0.84	9.8			6.8			1.44118	90	71	72	6.2	3.8	7.1	2.6	2.2	2.7	1.92	0.88	2.18182	0.36	0.8	2.4	0.12	1.56	1.12	0	0.02	1.38	0.76	5
Carex furva	Carex lucennoiberica	Spain: Madrid, Rascafría, Parque Nacional de Guadarrama, Sierra de Guadarrama, subida desde la Laguna de los Pájaros al Risco de los Pájaros, a la izquierda del sendero antes de llegar a la cresta del risco que limita con Segovia, zona donde permanecen neveros gran parte del año. 2323 m.s.m. Roquedo psicoxerófilo sobre granitos, con Sedum candollei, Campanula sp., Senecio pyrenaicus y Nardus stri…	silica-35EMS13(4)	C5	77			0.66			46	1.28		1.32	42	46	1.28	1.68	0.5	10.4			6.9			1.50725	79	49	62	4.4	2.1	5.7	2.5	2.1	3.5	1.96	0.9	2.17778	0.36	0.9	2.17778	0.28	1.58	1.08	0	0	1.34	0.94	6
Carex furva	Carex lucennoiberica	Spain: Madrid, Rascafría, Parque Nacional de Guadarrama, Sierra de Guadarrama, subida desde la Laguna de los Pájaros al Risco de los Pájaros, a la izquierda del sendero antes de llegar a la cresta del risco que limita con Segovia, zona donde permanecen neveros gran parte del año. 2323 m.s.m. Roquedo psicoxerófilo sobre granitos, con Sedum candollei, Campanula sp., Senecio pyrenaicus y Nardus stri…	silica-35EMS13(6)	C5	143			0.78			69	1.82		1.12			1.12	2.525		12			7.6			1.57895	60	53	52	6.2	3.3	6.3	3.3	2.2	3.7	2.15	1.04	2.06731	0.34	1	2.15	0.38	1.86	1.2	0.42	1.08	1.44	0.76	6
Carex furva	Carex lucennoiberica	Spain: Madrid, Rascafría, Parque Nacional de Guadarrama, Sierra de Guadarrama, subida desde la Laguna de los Pájaros al Risco de los Pájaros, a la izquierda del sendero antes de llegar a la cresta del risco que limita con Segovia, zona donde permanecen neveros gran parte del año. 2323 m.s.m. Roquedo psicoxerófilo sobre granitos, con Sedum candollei, Campanula sp., Senecio pyrenaicus y Nardus stri…	UPOS-5141(1/2)	C5	98	49	154	0.9	0.68	1.06	65	1.48		1.88	29	72	1.08	2.04	0.98	10.3	8.03	11.6	7.9	4.2	6.7	1.3038	61	49	59	5.4	3	5.4	2.93	2.2	2.93	2.28	0.94	2.42553	0.58	1	2.28	0.48	1.9	1.32	0	1.3	1.42	0.8	5
Carex furva	Carex lucennoiberica	Spain: Orense, A Veiga, Sierra Segundera, sendero que va desde la cumbre de Peña Trevinca a la Laguna de Piatorta, entre Peña Trevinca y el pico Jancional. 2085 m.s.m. Laguna estacional de deshielo seca, sobre gneis de grano fino, sustrato ácido, con Sedum candollei, Plantago alpina y Spergularia capillacea. 42,237971 -6,803569. 24/08/2013. 39EMS13(1). E.Maguilla.	silica-39EMS13(1)	N1				0.82												10.5			6.1			1.72131	86	81	52	4.5	4.3	5.2	3.4	2.3	3.4	1.78	0.76	2.34211	0.4	0.82	2.17073	0.24	1.34	0.72	0	0.8	1.38	0.68	6
Carex furva	Carex lucennoiberica	Spain: Orense, A Veiga, Sierra Segundera, sendero que va desde la cumbre de Peña Trevinca a la Laguna de Piatorta, entre Peña Trevinca y el pico Jancional. 2085 m.s.m. Laguna estacional de deshielo seca, sobre gneis de grano fino, sustrato ácido, con Sedum candollei, Plantago alpina y Spergularia capillacea. 42,237971 -6,803569. 24/08/2013. 39EMS13(11). E.Maguilla.	silica-39EMS13(11)	N1				0.92	0.64	0.92										9.7	5.9	9.7	6.4	5.3	6.4	1.51562	72	49	55	5.2	3.5	5.2	3.3	2.7	3.5	1.88	1	1.88	0.34	0.96	1.95833	0.26	1.44	1.28	0	0	1.2	0.84	4
Carex furva	Carex lucennoiberica	Spain: Orense, A Veiga, Sierra Segundera, sendero que va desde la cumbre de Peña Trevinca a la Laguna de Piatorta, entre Peña Trevinca y el pico Jancional. 2085 m.s.m. Laguna estacional de deshielo seca, sobre gneis de grano fino, sustrato ácido, con Sedum candollei, Plantago alpina y Spergularia capillacea. 42,237971 -6,803569. 24/08/2013. 39EMS13(12). E.Maguilla.	silica-39EMS13(12)	N1				0.6	0.6	0.62										7.8	7.4	7.8	5	4.8	5	1.56	90	72	64	4	4	4.8	2.9	2.4	2.9	1.8	0.76	2.36842	0.32	0.82	2.19512	0.46	1.78	1.08	0	0.18	1.26	0.94	4
Carex furva	Carex lucennoiberica	Spain: Orense, A Veiga, Sierra Segundera, sendero que va desde la cumbre de Peña Trevinca a la Laguna de Piatorta, entre Peña Trevinca y el pico Jancional. 2085 m.s.m. Laguna estacional de deshielo seca, sobre gneis de grano fino, sustrato ácido, con Sedum candollei, Plantago alpina y Spergularia capillacea. 42,237971 -6,803569. 24/08/2013. 39EMS13(13). E.Maguilla.	silica-39EMS13(13)	N1				1	0.6	1										11.1	5.1	11.1	4.7	4.3	5.9	2.3617	85	65	90	4.1	2.9	4.5	2.4	2.4	3.7	1.88	0.88	2.13636	0.34	0.98	1.91837	0.44	1.48	1.32	0	0	1.36	0.8	6
Carex furva	Carex lucennoiberica	Spain: Orense, A Veiga, Sierra Segundera, sendero que va desde la cumbre de Peña Trevinca a la Laguna de Piatorta, entre Peña Trevinca y el pico Jancional. 2085 m.s.m. Laguna estacional de deshielo seca, sobre gneis de grano fino, sustrato ácido, con Sedum candollei, Plantago alpina y Spergularia capillacea. 42,237971 -6,803569. 24/08/2013. 39EMS13(14). E.Maguilla.	silica-39EMS13(14)	N1				0.74	0.74	0.86										9.9	5.1	9.9	5.7	4.9	5.7	1.73684	87	58	78	4.7	3.2	5.2	3.3	2.5	3.3	1.78	0.92	1.93478	0.32	0.9	1.97778	0.28	1.54	1	0	0	1.04	0.62	4
Carex furva	Carex lucennoiberica	Spain: Orense, A Veiga, Sierra Segundera, sendero que va desde la cumbre de Peña Trevinca a la Laguna de Piatorta, entre Peña Trevinca y el pico Jancional. 2085 m.s.m. Laguna estacional de deshielo seca, sobre gneis de grano fino, sustrato ácido, con Sedum candollei, Plantago alpina y Spergularia capillacea. 42,237971 -6,803569. 24/08/2013. 39EMS13(2). E.Maguilla.	silica-39EMS13(2)	N1	138			1				1.98							1.28	7.4			4.8			1.54167	57	48	73	4.2	4.2	4.5	2.4	2.4	3	2	1.16	1.72414	0.46	1.04	1.92308	0.34	1.76	0.92	0	0.54	1.44	0.98	4
Carex furva	Carex lucennoiberica	Spain: Orense, A Veiga, Sierra Segundera, sendero que va desde la cumbre de Peña Trevinca a la Laguna de Piatorta, entre Peña Trevinca y el pico Jancional. 2085 m.s.m. Laguna estacional de deshielo seca, sobre gneis de grano fino, sustrato ácido, con Sedum candollei, Plantago alpina y Spergularia capillacea. 42,237971 -6,803569. 24/08/2013. 39EMS13(3). E.Maguilla.	silica-39EMS13(3)	N1				0.8												7.7			5.1			1.5098	90	50	65	4.4	4.4	4.5	2.9	2.9	3.3	1.84	0.9	2.04444	0.28	0.82	2.2439	0.42	1.3	0.92	0	0	1.2	0.84	4
Carex furva	Carex lucennoiberica	Spain: Orense, A Veiga, Sierra Segundera, sendero que va desde la cumbre de Peña Trevinca a la Laguna de Piatorta, entre Peña Trevinca y el pico Jancional. 2085 m.s.m. Laguna estacional de deshielo seca, sobre gneis de grano fino, sustrato ácido, con Sedum candollei, Plantago alpina y Spergularia capillacea. 42,237971 -6,803569. 24/08/2013. 39EMS13(4). E.Maguilla.	silica-39EMS13(4)	N1	102			0.62	0.54	0.62	43	0.82		1.08			0.82	1.08	0.3	7.1	6.6	7.1	4.3	3.8	4.3	1.65116	84	62	68	3.5	3.5	4.9	1.8	1.8	2.4	1.92	0.84	2.28571	0.44	0.98	1.95918	0.2	1.46	0.96	0	0	1.48	0.8	3
Carex furva	Carex lucennoiberica	Spain: Orense, A Veiga, Sierra Segundera, sendero que va desde la cumbre de Peña Trevinca a la Laguna de Piatorta, entre Peña Trevinca y el pico Jancional. 2085 m.s.m. Laguna estacional de deshielo seca, sobre gneis de grano fino, sustrato ácido, con Sedum candollei, Plantago alpina y Spergularia capillacea. 42,237971 -6,803569. 24/08/2013. 39EMS13(5). E.Maguilla.	silica-39EMS13(5)	N1	130			0.72												9			4.5			2	87	66	68	5.3	4.7	5.3	2.9	2.8	2.9	1.82	0.88	2.06818	0.36	0.98	1.85714	0.3	1.62	1.16	0	0	1.3	0.76	5
Carex furva	Carex lucennoiberica	Spain: Orense, A Veiga, Sierra Segundera, sendero que va desde la cumbre de Peña Trevinca a la Laguna de Piatorta, entre Peña Trevinca y el pico Jancional. 2085 m.s.m. Laguna estacional de deshielo seca, sobre gneis de grano fino, sustrato ácido, con Sedum candollei, Plantago alpina y Spergularia capillacea. 42,237971 -6,803569. 24/08/2013. 39EMS13(6). E.Maguilla.	silica-39EMS13(6)	N1	71			0.72												8.7			5.7			1.52632	90	51	83	4.8	4.3	4.8	2.7	2.3	2.7	2.04	1.06	1.92453	0.48	1.04	1.96154	0.18	1.92	1.56	0	0	1.34	0.96	6
Carex furva	Carex lucennoiberica	Spain: Orense, A Veiga, Sierra Segundera, sendero que va desde la cumbre de Peña Trevinca a la Laguna de Piatorta, entre Peña Trevinca y el pico Jancional. 2085 m.s.m. Laguna estacional de deshielo seca, sobre gneis de grano fino, sustrato ácido, con Sedum candollei, Plantago alpina y Spergularia capillacea. 42,237971 -6,803569. 24/08/2013. 39EMS13(7). E.Maguilla.	silica-39EMS13(7)	N1				0.58	0.58	0.6										8	7.7	8	5.1	5	5.1	1.56863	86	65	56	3.9	3.9	4.9	3.5	2.2	3.5	1.8	0.64	2.8125	0.22	0.86	2.09302	0.08	1.94	0.88	0.24	0.86	1.4	0.88	4
Carex furva	Carex lucennoiberica	Spain: Orense, A Veiga, Sierra Segundera, sendero que va desde la cumbre de Peña Trevinca a la Laguna de Piatorta, entre Peña Trevinca y el pico Jancional. 2085 m.s.m. Laguna estacional de deshielo seca, sobre gneis de grano fino, sustrato ácido, con Sedum candollei, Plantago alpina y Spergularia capillacea. 42,237971 -6,803569. 24/08/2013. 39EMS13(8). E.Maguilla.	silica-39EMS13(8)	N1				0.56												7.7			5.2			1.48077	80	85	43	3.4	3.4	3.8	3.1	3.1	3.2	1.9	1.02	1.86275	0.34	0.9	2.11111	0.4	1.82	0.84	0	0.82	1.34	0.9	5
Carex furva	Carex lucennoiberica	Spain: Orense, A Veiga, Sierra Segundera, sendero que va desde la cumbre de Peña Trevinca a la Laguna de Piatorta, entre Peña Trevinca y el pico Jancional. 2085 m.s.m. Laguna estacional de deshielo seca, sobre gneis de grano fino, sustrato ácido, con Sedum candollei, Plantago alpina y Spergularia capillacea. 42,237971 -6,803569. 24/08/2013. 39EMS13(9). E.Maguilla.	silica-39EMS13(9)	N1				1.02												11.6			6.9			1.68116	90	62	50	4.6	4.6	5.8	2.5	2.5	3.3	1.78	1	1.78	0.38	0.88	2.02273	0.48	1.64	1.28	0	0.1	1.24	0.94	5
Carex furva	Carex lucennoiberica	Spain: Orense, A Veiga, Sierra Segundera, sendero que va desde la cumbre de Peña Trevinca a la Laguna de Piatorta, entre Peña Trevinca y el pico Jancional. 2085 m.s.m. Laguna estacional de deshielo seca, sobre gneis de grano fino, sustrato ácido, con Sedum candollei, Plantago alpina y Spergularia capillacea. 42,237971 -6,803569. 24/08/2013. 39EMS13(10). E.Maguilla.	UPOS-5117(10)	N1	131	79	131	1.04	0.62	1.04	42	1.64	51	1.54	34	51	1.36	1.54	0.84	12	7.4	12	7.2	4.8	7.2	1.66667	74	43	54	5.05	4	5.6	3.23	2.8	3.23	2.15	1.26	1.70635	0.5	1.04	2.06731	0.5	1.46	0.94	0	0	1.3	0.92	6
Carex furva	Carex lucennoiberica	Spain: Orense, A Veiga, Sierra Segundera, sendero que va desde la cumbre de Peña Trevinca a la Laguna de Piatorta, entre Peña Trevinca y el pico Jancional. 2085 m.s.m. Laguna estacional de deshielo seca, sobre gneis de grano fino, sustrato ácido, con Sedum candollei, Plantago alpina y Spergularia capillacea. 42,237971 -6,803569. 24/08/2013. 39EMS13(15). E.Maguilla.	UPOS-5117(15)	N1	109	89	140	0.8	0.8	1.04	37	1.8		1.04	34	44	1.04	2.23	1.04	9.5	8.9	11.6	6.3	6	8.9	1.50794	90	78	48	4.8	3.9	6.3	2.15	2.1	3.5	1.96	1.02	1.92157	0.36	1	1.96	0.42	1.78	1.24	0.02	0.02	1.3	0.9	6
Carex furva	Carex lucennoiberica	Spain: Oviedo, Somiedo, subida al Cornón desde Puerto de Somiedo (Santa María del Puerto), Parque Natural de Somiedo, en la base del Cornón, a la derecha del sendero. 2012 m.s.m. Cubeta de deshielo (pozas de fusión de nieve) secas sobre areniscas, sustrato ácido, con Trichophorum cespitosum, Polytrichium comune, Calluna vulgaris y Erica tetralix. 43,031189 -6,303181. 23/08/2013. 36EMS13(11). E.Ma…	silica-36EMS13(11)	N2				0.78				1.42							0.96	9.2			5.7			1.61404	90	46	67	4.2	3.9	4.7	2.8	2.8	3.4	2.02	0.86	2.34884	0.54	0.94	2.14894	0.6	1.68	0.96	0	0	1.3	0.82	4
Carex furva	Carex lucennoiberica	Spain: Oviedo, Somiedo, subida al Cornón desde Puerto de Somiedo (Santa María del Puerto), Parque Natural de Somiedo, en la base del Cornón, a la derecha del sendero. 2012 m.s.m. Cubeta de deshielo (pozas de fusión de nieve) secas sobre areniscas, sustrato ácido, con Trichophorum cespitosum, Polytrichium comune, Calluna vulgaris y Erica tetralix. 43,031189 -6,303181. 23/08/2013. 36EMS13(14). E.Ma…	silica-36EMS13(14)	N2	149			0.78			57	1.24							0.54	7.6			5.3			1.43396	83	56	60	3.7	3.7	4.3	2.7	2.7	3.8	1.88	0.98	1.91837	0.48	0.96	1.95833	0.22	1.5	1.16	0	0	1.42	0.82	4
Carex furva	Carex lucennoiberica	Spain: Oviedo, Somiedo, subida al Cornón desde Puerto de Somiedo (Santa María del Puerto), Parque Natural de Somiedo, en la base del Cornón, a la derecha del sendero. 2012 m.s.m. Cubeta de deshielo (pozas de fusión de nieve) secas sobre areniscas, sustrato ácido, con Trichophorum cespitosum, Polytrichium comune, Calluna vulgaris y Erica tetralix. 43,031189 -6,303181. 23/08/2013. 36EMS13(6). E.Mag…	silica-36EMS13(6)	N2	78			0.56				1.44							0.46	6.4			4.5			1.42222	81	62	59	3.9	3.9	5	2.3	1.9	2.3	1.86	0.64	2.90625	0.36	0.98	1.89796	0.28	1.36	0.76	0	0.46	1.38	0.7	3
Carex furva	Carex lucennoiberica	Spain: Oviedo, Somiedo, subida al Cornón desde Puerto de Somiedo (Santa María del Puerto), Parque Natural de Somiedo, en la base del Cornón, a la derecha del sendero. 2012 m.s.m. Cubeta de deshielo (pozas de fusión de nieve) secas sobre areniscas, sustrato ácido, con Trichophorum cespitosum, Polytrichium comune, Calluna vulgaris y Erica tetralix. 43,031189 -6,303181. 23/08/2013. 36EMS13(15). E.Ma…	UPOS-5136(15)	N2	149	129	178	0.88	0.68	0.96	58	1.42	65	2.2	53	78	1.16	2.2	0.98	9.3	9.3	10	7.2	4.9	7.2	1.29167	88	54	66	4.8	3.3	5.2	3.1	2.4	3.4	2.28	0.82	2.78049	0.38	1.14	2	0.38	1.7	1.2	0	0	1.36	0.88	5
Carex furva	Carex lucennoiberica	Spain: Oviedo, Somiedo, subida al Cornón desde Puerto de Somiedo (Santa María del Puerto), Parque Natural de Somiedo, en la base del Cornón, a la derecha del sendero. 2012 m.s.m. Cubeta de deshielo (pozas de fusión de nieve) secas sobre areniscas, sustrato ácido, con Trichophorum cespitosum, Polytrichium comune, Calluna vulgaris y Erica tetralix. 43,031189 -6,303181. 23/08/2013. 36EMS13(5). E.Mag…	UPOS-5136(5)	N2	211			1.26			77	1.9	31	1.32	31	110	1.18	2.1	1.02	10.8			8.4			1.28571	84	74	43	5.6	5	5.8	3.7	3.7	4.1	2.37	1.02	2.32353	0.58	1.24	1.91129	0.68	1.78	1.02	0	0	1.48	0.88	5
Carex furva	Carex lucennoiberica	Spain: Oviedo, Somiedo, subida al Cornón desde Puerto de Somiedo (Santa María del Puerto), Parque Natural de Somiedo, en la base del Cornón, a la derecha del sendero. 2012 m.s.m. Cubeta de deshielo (pozas de fusión de nieve) secas sobre areniscas, sustrato ácido, con Trichophorum cespitosum, Polytrichium comune, Calluna vulgaris y Erica tetralix. 43,031189 -6,303181. 23/08/2013. 36EMS13(7). E.Mag…	UPOS-5136(7)	N2	147	106	147	0.86	0.78	0.86	52	1.56		1.94	25	52	1.16	2.02	0.58	7.5	7.1	7.5	4.85	4.85	5.4	1.54639	78	60	55	4.15	3.8	4.4	2.83	2.4	3.1	2.1	1	2.1	0.36	1.02	2.05882	0.6	1.68	1.54	0	0.9	1.28	0.86	4
Carex furva	Carex lucennoiberica	Spain: Palencia, Vidrieros, cara norte del Curavacas. 2000 m.s.m. Cubetas de fusión de nieve. 42º59'0''N 4º41'02''W. 30/08/2007. 172SMB07. S.Martin-Bravo & P.Jimenez-Mejias.	UPOS-5054(1/2)	N3	148	133	148	0.86	0.86	0.96	59	1.58	39	1.2	39	66	1.2	2.45	0.72	8			3.9			2.05128	90	67	74	5.8			2.43			1.76	0.74	2.37838	0.4	0.88	2	0.26	1.56	1.06	0.02	0.16			3
Carex furva	Carex furva	Spain: Granada, Sierra Nevada. Veleta. 31/07/1876. M.Minkler	M-0177640	S1	36	22	43	0.96	0.58	0.96	24	1.58	16	1.2	14	26	1.06	1.48	0.5	7.8	6.9	7.8	7.5	4.4	7.5	1.04	86	39	46	4.5	3.5	5.8	3.2	1.8	4.4	2.48	0.9	2.75556	0.66	1.22	2.03279	0.6	1.94	1.08	0	0	1.48	0.98	4
Carex furva	Carex furva	Spain: Granada, Sierra Nevada; in zumindest zeitweilig überfluteten Sumpfrasen um die Laguna de las Yeguas. 26/08/1969. 10035. B.Lippert & W.Lippert.	M-0177641	S1	54	21	61	1.02	0.72	1.02	26	1.96	17	1.82	8	39	1	1.94	0.32	7.8	6.2	8	6.9	3.7	7.1	1.13043	90	63	62	4.5	3.4	5.4	3.7	3.4	3.9	2.43	0.94	2.58511	0.54	1.2	2.025	0.44	1.72	1.1	0	0.84	1.58	0.84	4
Carex furva	Carex furva	Spain: Granada, Sierra Nevada, Laguna de las Yeguas. 2830 m.s.m. 27/06/1980. 1708/80. J.A.Devesa, T.Luque, C.Romero & S.Talavera.	SEV-161471	S1	47	24	53	1.42	0.96	1.42	36	1.84	47	1.96	11	47	0.64	1.96	0.96	10.5	6.7	11	8.2	4.8	8.8	1.28049	84	32	43	6.1	3.7	6.5	4.6	3.1	4.6	2.66	1.02	2.60784	0.82	0.9	2.95556	0.38	1.88	1.2	0	0.46			5
Carex furva	Carex furva	Spain: Granada, Capileira, Parque Nacional de Sierra Nevada, alrededores del Veleta, a lo largo del arroyo que desemboca en la Laguna de Los Vasares (=Laguna de Aguas Verdes) y bordes de la laguna. 3098-3126 m.s.m. Borde del arroyo y bordes de la laguna, sobre musgos. 37,049531 -3,368902. 08/08/2013. 31EMS13(10). E.Maguilla & J.M.G.Cobos.	silica-31EMS13(10)	S1	79			0.74												6.9			6.6			1.04545	64	68	35	4.4	4.2	4.4	3.9	2.5	3.9	2.35	0.975	2.41026	0.58	0.76	3.09211	0.74	1.16	1	0	0	1.44	0.78	4
Carex furva	Carex furva	Spain: Granada, Capileira, Parque Nacional de Sierra Nevada, alrededores del Veleta, a lo largo del arroyo que desemboca en la Laguna de Los Vasares (=Laguna de Aguas Verdes) y bordes de la laguna. 3098-3126 m.s.m. Borde del arroyo y bordes de la laguna, sobre musgos. 37,049531 -3,368902. 08/08/2013. 31EMS13(11). E.Maguilla & J.M.G.Cobos.	silica-31EMS13(11)	S1	49			0.88	0.56	0.88										8.2	6.3	8.2	8	7.7	8	1.025	84	24	19	4.5	3.5	4.6	2.9	2.9	3.7	2.225	0.76	2.92763	0.52	0.76	2.92763	0.24	1.52	1	0	0	1.1	0.64	5
Carex furva	Carex furva	Spain: Granada, Capileira, Parque Nacional de Sierra Nevada, alrededores del Veleta, a lo largo del arroyo que desemboca en la Laguna de Los Vasares (=Laguna de Aguas Verdes) y bordes de la laguna. 3098-3126 m.s.m. Borde del arroyo y bordes de la laguna, sobre musgos. 37,049531 -3,368902. 08/08/2013. 31EMS13(12). E.Maguilla & J.M.G.Cobos.	silica-31EMS13(12)	S1	41	38	41	0.56	0.56	0.74							0.88	1.14		6.6	6.5	6.6	3.7	3.7	4	1.78378	86	0	90	3	3	4	2.6	2.6	2.7	2.175	0.92	2.36413	0.5	0.88	2.47159	0.54	1.4	0.96	0	0	1.44	0.8	3
Carex furva	Carex furva	Spain: Granada, Capileira, Parque Nacional de Sierra Nevada, alrededores del Veleta, a lo largo del arroyo que desemboca en la Laguna de Los Vasares (=Laguna de Aguas Verdes) y bordes de la laguna. 3098-3126 m.s.m. Borde del arroyo y bordes de la laguna, sobre musgos. 37,049531 -3,368902. 08/08/2013. 31EMS13(14). E.Maguilla & J.M.G.Cobos.	silica-31EMS13(14)	S1	58	53	58	0.78	0.68	0.8	26	1.36		0.82	26	32	0.82	1.36	0.98	5.2	4.3	6.9	6.3	4.5	6.8	0.825397	90	47	45	4.4	3.5	4.4	2.9	2.8	5.1	2.475	0.68	3.63971	0.48	0.94	2.63298	0.48	1.34	0.96	0	0	1.44	0.76	3
Carex furva	Carex furva	Spain: Granada, Capileira, Parque Nacional de Sierra Nevada, alrededores del Veleta, a lo largo del arroyo que desemboca en la Laguna de Los Vasares (=Laguna de Aguas Verdes) y bordes de la laguna. 3098-3126 m.s.m. Borde del arroyo y bordes de la laguna, sobre musgos. 37,049531 -3,368902. 08/08/2013. 31EMS13(3). E.Maguilla & J.M.G.Cobos.	silica-31EMS13(3)	S1	64			0.66												7.3			6.9			1.05797	85	43	90	4	4	4.3	2.6	2.6	4.4	2.525	1.075	2.34884	0.68	0.84	3.00595	0.7	1.84	0.96	0	0.72	1.44	0.86	4
Carex furva	Carex furva	Spain: Granada, Capileira, Parque Nacional de Sierra Nevada, alrededores del Veleta, a lo largo del arroyo que desemboca en la Laguna de Los Vasares (=Laguna de Aguas Verdes) y bordes de la laguna. 3098-3126 m.s.m. Borde del arroyo y bordes de la laguna, sobre musgos. 37,049531 -3,368902. 08/08/2013. 31EMS13(4). E.Maguilla & J.M.G.Cobos.	silica-31EMS13(4)	S1	73			0.71			29	1.24	26	1.16	17	29	1.16	1.24	0.6	7.6			7.6			1	45	0	50	3.7	3.7	4.3	3.9	3.6	3.9	2.35	0.84	2.79762	0.54	0.92	2.55435	0.38	1.6	1.02	0	0	1.38	0.8	5
Carex furva	Carex furva	Spain: Granada, Capileira, Parque Nacional de Sierra Nevada, alrededores del Veleta, a lo largo del arroyo que desemboca en la Laguna de Los Vasares (=Laguna de Aguas Verdes) y bordes de la laguna. 3098-3126 m.s.m. Borde del arroyo y bordes de la laguna, sobre musgos. 37,049531 -3,368902. 08/08/2013. 31EMS13(5). E.Maguilla & J.M.G.Cobos.	silica-31EMS13(5)	S1				0.9												8.7			7.7			1.12987	75	22	42	4	4	4.9	3.7	3.5	4.1	2.525	0.78	3.23718	0.5	0.72	3.50694	0.32	1.88	1.32	0	0.38	1.66	0.76	4
Carex furva	Carex furva	Spain: Granada, Capileira, Parque Nacional de Sierra Nevada, alrededores del Veleta, a lo largo del arroyo que desemboca en la Laguna de Los Vasares (=Laguna de Aguas Verdes) y bordes de la laguna. 3098-3126 m.s.m. Borde del arroyo y bordes de la laguna, sobre musgos. 37,049531 -3,368902. 08/08/2013. 31EMS13(6). E.Maguilla & J.M.G.Cobos.	silica-31EMS13(6)	S1				0.74												6.4			7			0.914286	88	23	31	3.8	3.8	4.2	3.1	2.8	3.6	1.94	1.04	1.86538	0.54	0.88	2.20455		1.5	0.96	0	0	1.48	0.92	3
Carex furva	Carex furva	Spain: Granada, Capileira, Parque Nacional de Sierra Nevada, alrededores del Veleta, a lo largo del arroyo que desemboca en la Laguna de Los Vasares (=Laguna de Aguas Verdes) y bordes de la laguna. 3098-3126 m.s.m. Borde del arroyo y bordes de la laguna, sobre musgos. 37,049531 -3,368902. 08/08/2013. 31EMS13(7). E.Maguilla & J.M.G.Cobos.	silica-31EMS13(7)	S1		61	61	0.94	0.5	0.94					23	23	0.74	0.74		7.7	6	7.7	6.8	5.5	6.8	1.13235	89	23	47	4.8	3.7	4.8	3.2	3.2	4	2.533	1	2.533	0.66	0.88	2.87841	0.64	1.7	1	0	0.98	1.42	0.84	4
Carex furva	Carex furva	Spain: Granada, Capileira, Parque Nacional de Sierra Nevada, alrededores del Veleta, a lo largo del arroyo que desemboca en la Laguna de Los Vasares (=Laguna de Aguas Verdes) y bordes de la laguna. 3098-3126 m.s.m. Borde del arroyo y bordes de la laguna, sobre musgos. 37,049531 -3,368902. 08/08/2013. 31EMS13(8). E.Maguilla & J.M.G.Cobos.	silica-31EMS13(8)	S1				0.8	0.8	0.9										7.6	6.9	7.6	7.3	7.3	7.4	1.0411	90	33	45	4.3	3.9	4.6	3.4	3	5.1	2.525	0.9	2.80556	0.6	0.78	3.23718	0.6	1.74	1.12	0	0	1.46	0.88	5
Carex furva	Carex furva	Spain: Granada, Capileira, Parque Nacional de Sierra Nevada, alrededores del Veleta, a lo largo del arroyo que desemboca en la Laguna de Los Vasares (=Laguna de Aguas Verdes) y bordes de la laguna. 3098-3126 m.s.m. Borde del arroyo y bordes de la laguna, sobre musgos. 37,049531 -3,368902. 08/08/2013. 31EMS13(9). E.Maguilla & J.M.G.Cobos.	silica-31EMS13(9)	S1	78			0.7												7			6.9			1.01449	50	59	80	4.8	4.7	4.8	3.7	3.7	4.7	2.475	0.84	2.94643	0.54	0.98	2.52551	0.46	2	1.12	0	0	1.56	0.78	3
Carex furva	Carex furva	Spain: Granada, Parque Nacional de Sierra Nevada. Laguna de las Aguas Verdes. 3085 m.s.m. Turberas en la orla de la laguna; micaesquistos. 19/08/2006. 158PJM06. P.Jimenez-Mejias & M.Escudero.	UPOS-3832(1/2)	S1	37	37	61	0.66	0.66	1.02	35	1.2	26	1.28	22	31	1.04	1.5	0.62	6.6	4.8	6.6	6	4.4	6	1.1	80	10	36	3.27	3.27	4.1	1.75	1.5	2.2	2.33	1	2.33	0.52	0.9	2.58889	0.38	1.76	1.12	0	0	1.42	0.82	5
Carex furva	Carex furva	Spain: Granada, Parque Nacional de Sierra Nevada. Lagunas y arroyos tributarios al Embalse de las Yeguas. 2860 m.s.m. Turberas; micaesquistos. 19/08/2006. 161PJM06. P.Jimenez-Mejias & M.Escudero.	UPOS-3833(1/2)	S1	82	82	86	1.26	0.94	1.26	43	1.56	37	1.34	37	41	1.34	1.72	0.96	7.9	7.2	7.9	5.9	5.9	6.1	1.33898	68	44	66	4.9	4.1	4.9	2.9	2.8	3.2	2.15	0.8	2.6875	0.6	0.96	2.23958	0.54	1.97	1.18	0.02	0.88			4
Carex furva	Carex furva	Spain: Granada, Sierra Nevada, Parque Nacional, Borreguiles. 3142,5 m.s.m. 37º03'01,51''N 3º22'49,36''W. 12/08/2011. 1AJB11. A.Jimenez-Bonilla	UPOS-5053	S1	60	59	60	1.12	0.82	1.12	25	1.44	16	1.04	16	24.5	0.82	1.46	0.64	7.6			7.1	5.6	7.1	1.07042	90	46	48	4.6	4	4.6	3.15	3.15	3.9	2.57	0.82	3.13415	0.52	0.84	3.05952	0.26	1.72	1.12	0	0	1.54	0.76	3
Carex furva	Carex furva	Spain: Granada, Capileira, Parque Nacional de Sierra Nevada, alrededores del Veleta, a lo largo del arroyo que desemboca en la Laguna de Los Vasares (=Laguna de Aguas Verdes) y bordes de la laguna. 3098-3126 m.s.m. Borde del arroyo y bordes de la laguna, sobre musgos. 37,049531 -3,368902. 08/08/2013. 31EMS13(1). E.Maguilla & J.M.G.Cobos.	UPOS-5132(1)	S1	66	66	71	0.92	0.92	1.02	32	1.86		1.92	28	56	1.48	1.92	0.72	6.9	6.9	7.1	7.1	7.1	7.4	0.971831	77	50	35	4	4	5.3	4.15	3.4	4.15	2.43	1.02	2.38235	0.4	0.92	2.6413	0.24	1.64	1.08	0.16	0.46	1.5	0.76	4
Carex furva	Carex furva	Spain: Granada, Capileira, Parque Nacional de Sierra Nevada, alrededores del Veleta, a lo largo del arroyo que desemboca en la Laguna de Los Vasares (=Laguna de Aguas Verdes) y bordes de la laguna. 3098-3126 m.s.m. Borde del arroyo y bordes de la laguna, sobre musgos. 37,049531 -3,368902. 08/08/2013. 31EMS13(13). E.Maguilla & J.M.G.Cobos.	UPOS-5132(13-2/2)	S1	54	35	59	0.66	0.66	1	28	1.04	19	0.9	17	41	0.9	1.44	0.88	5.6	5.4	6.6	7	4.9	7	0.8	80	56	33	3.35	3.35	4.4	3.6	2.8	3.6	2.5	0.92	2.71739	0.56	1.18	2.11864	0.38	1.78	0.92	0	0	1.38	0.82	4
Carex furva	Carex furva	Spain: Granada, Capileira, Parque Nacional de Sierra Nevada, alrededores del Veleta, a lo largo del arroyo que desemboca en la Laguna de Los Vasares (=Laguna de Aguas Verdes) y bordes de la laguna. 3098-3126 m.s.m. Borde del arroyo y bordes de la laguna, sobre musgos. 37,049531 -3,368902. 08/08/2013. 31EMS13(15). E.Maguilla & J.M.G.Cobos.	UPOS-5132(15-2/2)	S1	68	49	68	0.94	0.76	0.94	36	1.88	19	1.24	19	46.5	1.06	2.3	0.56	7.7	6.9	9.3	8.7	7	9.4	0.885057	90	42	43	4.1	3.7	5.6	4.2	2.9	4.4	2.3	0.9	2.55556	0.48	1.04	2.21154	0.32	1.62	1.24	0	0	1.42	0.84	4
Carex furva	Carex furva	Spain: Granada, Capileira, Parque Nacional de Sierra Nevada, alrededores del Veleta, a lo largo del arroyo que desemboca en la Laguna de Los Vasares (=Laguna de Aguas Verdes) y bordes de la laguna. 3098-3126 m.s.m. Borde del arroyo y bordes de la laguna, sobre musgos. 37,049531 -3,368902. 08/08/2013. 31EMS13(2). E.Maguilla & J.M.G.Cobos.	UPOS-5132(2)	S1	85	37	109	1.38	0.82	1.62	34	1.96		1.44	25	48	1.22	1.76	0.92	9.4	6.9	9.8	10	5	11	0.94	90	47	16	5.8	4.8	6.9	4.65	4.2	4.65	2.53	0.98	2.58163	0.72	1.06	2.38679	0.54	1.88	1.28	0	0	1.44	0.84	5
Carex furva	Hybrid population	Spain: Granada, Trevélez, Parque Nacional de Sierra Nevada, subida a Siete Lagunas desde el Peñón Negro (=de Chorreras Negras), parte superior de la laguna. 2952 m.s.m. Turbera sobre esquistos. 37,036703 -3,294219. 09/08/2013. 34EMS13(1). E.Maguilla & J.M.G.Cobos.	silica-34EMS13(1)	S2		117	117	0.62	0.62	0.88							1.88	1.88		7.8			4.5	4.5	6	1.73333	72	48	72	4.3	3.7	5.3	1.8	1.8	2.6								1.58	1.08	0	0.02			4
Carex furva	Hybrid population	Spain: Granada, Trevélez, Parque Nacional de Sierra Nevada, subida a Siete Lagunas desde el Peñón Negro (=de Chorreras Negras), parte superior de la laguna. 2952 m.s.m. Turbera sobre esquistos. 37,036703 -3,294219. 09/08/2013. 34EMS13(10). E.Maguilla & J.M.G.Cobos.	silica-34EMS13(10)	S2	53			0.66												6.9			5.6			1.23214	90	22	59	3.2	3.2	3.5	1.6	1.5	2	1.78	0.84	2.11905	0.36	0.86	2.06977	0.54	1.24	0.92	0	0.02	1.18	0.72	5
Carex furva	Hybrid population	Spain: Granada, Trevélez, Parque Nacional de Sierra Nevada, subida a Siete Lagunas desde el Peñón Negro (=de Chorreras Negras), parte superior de la laguna. 2952 m.s.m. Turbera sobre esquistos. 37,036703 -3,294219. 09/08/2013. 34EMS13(11). E.Maguilla & J.M.G.Cobos.	silica-34EMS13(11)	S2	97	58	97	0.92	0.8	0.92					27	28	1.3	1.4		8.7	6.2	9	6.8	6.2	6.8	1.27941	61	41	73	4.1	4.1	5.1	2.4	2.4	3	2.275	1.1	2.06818	0.42	1.02	2.23039	0.28	1.68	1.12	0	0	1.38	0.94	7
Carex furva	Hybrid population	Spain: Granada, Trevélez, Parque Nacional de Sierra Nevada, subida a Siete Lagunas desde el Peñón Negro (=de Chorreras Negras), parte superior de la laguna. 2952 m.s.m. Turbera sobre esquistos. 37,036703 -3,294219. 09/08/2013. 34EMS13(12). E.Maguilla & J.M.G.Cobos.	silica-34EMS13(12)	S2	101			0.8												9.7			4.9			1.97959	67	48	90	4.4	4.4	5.9	2.3	2.1	2.6	2.45	1	2.45	0.475	1.12	2.1875	0.38	1.68	0.96	0	0	1.42	0.84	6
Carex furva	Hybrid population	Spain: Granada, Trevélez, Parque Nacional de Sierra Nevada, subida a Siete Lagunas desde el Peñón Negro (=de Chorreras Negras), parte superior de la laguna. 2952 m.s.m. Turbera sobre esquistos. 37,036703 -3,294219. 09/08/2013. 34EMS13(13). E.Maguilla & J.M.G.Cobos.	silica-34EMS13(13)	S2	40	40	47	0.44	0.44	0.84		1.56	17	0.96			0.96	1.56	0.56	6.9			4.2			1.64286	90	68	52	3.7	3.2	4.1	2.9	1.3	3.2	2.525	0.9	2.80556	0.46	1.08	2.33796	0.44	1.88	0.82	0	0	1.4	0.76	3
Carex furva	Hybrid population	Spain: Granada, Trevélez, Parque Nacional de Sierra Nevada, subida a Siete Lagunas desde el Peñón Negro (=de Chorreras Negras), parte superior de la laguna. 2952 m.s.m. Turbera sobre esquistos. 37,036703 -3,294219. 09/08/2013. 34EMS13(2). E.Maguilla & J.M.G.Cobos.	silica-34EMS13(2)	S2				0.6												6.2			4.5			1.37778	80	72	45	3.1	2.9	3.1	2.4	2.3	2.4	1.68	0.96	1.75	0.24	0.94	1.78723	0.24	1.56	1	0.08	0.84	1.22	0.84	5
Carex furva	Hybrid population	Spain: Granada, Trevélez, Parque Nacional de Sierra Nevada, subida a Siete Lagunas desde el Peñón Negro (=de Chorreras Negras), parte superior de la laguna. 2952 m.s.m. Turbera sobre esquistos. 37,036703 -3,294219. 09/08/2013. 34EMS13(3). E.Maguilla & J.M.G.Cobos.	silica-34EMS13(3)	S2				0.6												7.4			3.8			1.94737	90	50	83	4.2	2.7	4.2	2.6	1.6	2.6								1.56	0.92	0	0			4
Carex furva	Hybrid population	Spain: Granada, Trevélez, Parque Nacional de Sierra Nevada, subida a Siete Lagunas desde el Peñón Negro (=de Chorreras Negras), parte superior de la laguna. 2952 m.s.m. Turbera sobre esquistos. 37,036703 -3,294219. 09/08/2013. 34EMS13(4). E.Maguilla & J.M.G.Cobos.	silica-34EMS13(4)	S2	154			0.64			41	1.04					1.04	1.2	1.24	7.4			4.7			1.57447	85	40	60	3.9	3.9	4.8	2.6	2	2.6	2.5	0.84	2.97619	0.52	1.08	2.31481	0.44	1.52	0.88	0	0	1.6	0.64	4
Carex furva	Hybrid population	Spain: Granada, Trevélez, Parque Nacional de Sierra Nevada, subida a Siete Lagunas desde el Peñón Negro (=de Chorreras Negras), parte superior de la laguna. 2952 m.s.m. Turbera sobre esquistos. 37,036703 -3,294219. 09/08/2013. 34EMS13(5). E.Maguilla & J.M.G.Cobos.	silica-34EMS13(5)	S2		103	103	0.68	0.64	0.68					3.1	4.2	0.84	1.02		8.5	7	8.5	7.1	5.8	7.1	1.19718	90	63	65	4.9	2.9	4.9	2.9	1.9	2.9	1.64	0.84	1.95238	0.26	0.92	1.78261	0.22	1.32	1.08	0	0.92	1.16	0.78	6
Carex furva	Hybrid population	Spain: Granada, Trevélez, Parque Nacional de Sierra Nevada, subida a Siete Lagunas desde el Peñón Negro (=de Chorreras Negras), parte superior de la laguna. 2952 m.s.m. Turbera sobre esquistos. 37,036703 -3,294219. 09/08/2013. 34EMS13(6). E.Maguilla & J.M.G.Cobos.	silica-34EMS13(6)	S2	114			0.82	0.66	0.82										6.9			9.1			0.758242	75	54	11	5.1	4.4	5.1	2.5	1.9	2.8	2.275	1.04	2.1875	0.42	0.92	2.47283	0.58	1.64	1.36	0	0	1.44	0.94	5
Carex furva	Hybrid population	Spain: Granada, Trevélez, Parque Nacional de Sierra Nevada, subida a Siete Lagunas desde el Peñón Negro (=de Chorreras Negras), parte superior de la laguna. 2952 m.s.m. Turbera sobre esquistos. 37,036703 -3,294219. 09/08/2013. 34EMS13(7). E.Maguilla & J.M.G.Cobos.	silica-34EMS13(7)	S2	121			0.68	0.58	0.74	52	1.78							0.96	9.5	7.7	9.5	6.9	5.4	6.9	1.37681	70	44	43	4.4	3.8	5.1	3	2.2	3.4	1.6	0.84	1.90476	0.22	0.88	1.81818	0.1	1.58	0.78	0.02	0.02	1.32	0.8	6
Carex furva	Hybrid population	Spain: Granada, Trevélez, Parque Nacional de Sierra Nevada, subida a Siete Lagunas desde el Peñón Negro (=de Chorreras Negras), parte superior de la laguna. 2952 m.s.m. Turbera sobre esquistos. 37,036703 -3,294219. 09/08/2013. 34EMS13(8). E.Maguilla & J.M.G.Cobos.	silica-34EMS13(8)	S2				0.74												8.6			5.5			1.56364	90	66	79	5.6	4.7	5.6	1.8	1.8	2.2								1.24	1.08	0	0			4
Carex furva	Hybrid population	Spain: Granada, Trevélez, Parque Nacional de Sierra Nevada, subida a Siete Lagunas desde el Peñón Negro (=de Chorreras Negras), parte superior de la laguna. 2952 m.s.m. Turbera sobre esquistos. 37,036703 -3,294219. 09/08/2013. 34EMS13(14). E.Maguilla & J.M.G.Cobos.	UPOS-5135(14)	S2	86	81	102	0.74	0.62	0.76	39	1.24	44	1.72	30	46	1.02	1.72	0.66	9.3	7.9	9.3	6	6	8.3	1.55	90	45	44	3.33	3.33	5.4	3.03	2.5	3.5	1.88	0.98	1.91837	0.32	1	1.88	0.26	1.66	0.96	0	0	1.2	0.86	5
Carex furva	Hybrid population	Spain: Granada, Trevélez, Parque Nacional de Sierra Nevada, subida a Siete Lagunas desde el Peñón Negro (=de Chorreras Negras), parte superior de la laguna. 2952 m.s.m. Turbera sobre esquistos. 37,036703 -3,294219. 09/08/2013. 34EMS13(15). E.Maguilla & J.M.G.Cobos.	UPOS-5135(15-1/2)	S2	96	54	114	0.92	0.78	0.96	47	1.7	18	0.98	18	47	0.9	1.8	0.46	10.8	6.2	12.5	7.8	4.7	7.8	1.38462	81	39	50	5	3.8	5.8	3.27	2.3	3.27	1.82	0.98	1.85714	0.36	0.86	2.11628	0.26	1.32	1.04	0	0	1.3	0.9	6
[truncated: 1 more columns]
